# Supplementary material for: Analysis of the Mouse Y Chromosome by Single-Molecule Sequencing With Y Chromosome Enrichment
Source: Front Genet. 2020 May 7;11:406. doi: 10.3389/fgene.2020.00406 (PMC7221202; doi:10.3389/fgene.2020.00406)
Supplement: TABLE S1 — Summary of MinION sequencing for four runs mapped using BWA-MEM. Total reads from individual experiments were mapped to each chromosome. The largest number of reads was mapped to chromosome 17, which is almost the same length as the Y chromosome. [file Table_1.XLSX]

## Sheet: Supplementary Table S1
chromosome	number of reads	number of reads / total reads (%)	sum_len (bp)	min_len (bp)	avg_len (bp)	standard deviation	N50 (bp)	max_len (bp)	fold coverage (x)
chr1	137789	2.41437	272957084	41	1981	3200.72	3557	79189	1.3964
chr2	159816	2.80033	270397816	35	1691.9	2958.32	3511	96114	1.48478
chr3	112733	1.97533	217501003	46	1929.3	3018.66	3523	101793	1.35904
chr4	94546	1.65666	168974992	46	1787.2	2835.91	3464	77896	1.07966
chr5	96357	1.68839	179725447	58	1865.2	2645.52	3498	81513	1.18369
chr6	88109	1.54387	156300206	57	1773.9	2736.36	3432	62060	1.04383
chr7	82041	1.43754	139915382	59	1705.4	2617.56	3262	192710	0.962005
chr8	78462	1.37483	146950516	39	1872.9	2889.36	3504	77922	1.13562
chr9	394714	6.91627	1809865956	53	4585.3	6259.37	9784	115796	14.526
chr10	82393	1.44371	151250076	51	1835.7	2543.04	3474	75705	1.15728
chr11	109787	1.92371	249783738	51	2275.2	3463.08	4550	70070	2.04602
chr12	81895	1.43498	148524747	61	1813.6	2664.99	3452	58701	1.23638
chr13	128946	2.25942	313725199	55	2433	2263.85	3521	92246	2.60522
chr14	80330	1.40756	147448967	44	1835.5	2627.13	3480	73694	1.18051
chr15	570320	9.99327	2041905249	44	3580.3	5015.23	7612	119870	19.6255
chr16	413935	7.25306	1467257739	35	3544.7	4646.54	7165	97974	14.9403
chr17	1176772	20.6197	4308289755	58	3661.1	5234.33	7977	106564	45.3565
chr18	776870	13.6125	2792519955	52	3594.6	5051.16	7200	118594	30.7876
chr19	145057	2.54172	327718575	45	2259.2	3503.89	4331	94879	5.33469
chrX	76945	1.34825	190891301	67	2480.9	3842.27	4224	180253	1.11612
chrY	376017	6.58865	1540571087	75	4097.1	5576.01	8053	113230	16.7919
chrM	26911	0.47154	48946311	102	1818.8	2162.19	3154	30124	3003.03
unmap	416294	7.2944	774471707	1	1860.4	1425.15	3490	25354	-
total	5707039	100	17865892808
