# Supplementary material for: Analysis of the Mouse Y Chromosome by Single-Molecule Sequencing With Y Chromosome Enrichment
Source: Front Genet. 2020 May 7;11:406. doi: 10.3389/fgene.2020.00406 (PMC7221202; doi:10.3389/fgene.2020.00406)
Supplement: TABLE S2 — Summary of Flye assembly mapped to the GRCm38.p6 genome using BWA-MEM. The contigs assembled using Flye were mapped to the reference genome. The number of contigs mapped to the Y chromosome was not very different from that of chromosomes 15 to 18, but the average length and the maximum length were shorter and could not be mapped to the entire region. [file Table_2.XLSX]

## Sheet: Supplementary Table S2
chromosome	number of reads	sum_len (bp)	min_len (bp)	N50 (bp)	avg_len (bp)	standard deviation	max_len (bp)	coverage (%)
chr1	13	127947	256	76344	9842.1	20744.6	76344	0.0654554
chr2	188	200889	71	8933	1068.6	5110.96	66850	0.11031
chr3	6	40816	164	7836	6802.7	6950.82	19510	0.0255037
chr4	14	286389	675	36852	20456.4	17302.8	44689	0.182987
chr5	12	219799	663	23926	18316.6	12769	48483	0.144762
chr6	6	41405	405	11258	6900.8	7883.07	20108	0.0276519
chr7	15	178755	420	22825	11917	11721.8	42103	0.122905
chr8	7	139630	183	121842	19947.1	45003.6	121842	0.107905
chr9	853	3232612	75	8334	3789.7	5677.35	67628	2.59449
chr10	6	10670	412	2095	1778.3	1559.25	4691	0.00816405
chr11	14	161056	697	80759	11504	21533.8	80759	0.131924
chr12	13	278012	108	46752	21385.5	30622.2	107042	0.231428
chr13	11	103294	391	21357	9390.4	15162.3	51627	0.0857769
chr14	20	185303	70	69078	9265.1	23421.8	84998	0.148358
chr15	217	98198256	422	1371947	452526	756326	4396931	94.3818
chr16	350	92387434	125	528130	263964	323448	1927532	94.0734
chr17	358	90052978	276	3088147	251545	876913	7553786	94.8053
chr18	137	87198419	533	1716556	636485	1157780	8543528	96.1366
chr19	87	2926567	728	64763	33638.7	34942.8	177129	4.76395
chrX	48	1293680	386	43878	26951.7	22115.4	75439	0.7564
chrY	216	2489157	150	42109	11523.9	25764.7	213876	2.71313
chrM	3	14941	889	8722	4980.3	3928.18	8722	91.6682
