# Supplementary material for: Analysis of the Mouse Y Chromosome by Single-Molecule Sequencing With Y Chromosome Enrichment
Source: Front Genet. 2020 May 7;11:406. doi: 10.3389/fgene.2020.00406 (PMC7221202; doi:10.3389/fgene.2020.00406)
Supplement: TABLE S3 — New regions created using the reads mapped to the Y chromosome of GRCm38.p6 by LR_Gapcloser and the number of nucleotides for each. We obtained a total of 269 kb of gap-closing sequences, which covered 7.4% of the total gap sequences. The newly created sequences were located at 27 sites and had varying lengths, with 71.0 kb being the longest and 32 bp the shortest. [file Table_3.XLSX]

## Sheet: Sheet1
GRCm38.p6 chrY				chrY-reads_gapclosed_chrY
start (bp)	end (bp)	gap length (bp)		start (bp)	end (bp)	filled length (bp)
1	110000	110000		88949	110000	21052
363558	663557	300000		363558	368538	4981
2939417	3289416	350000		592545	663557	71013
3429742	3729741	300000		2939417	2941696	2280
4469271	4529270	60000		3728783	3729741	959
11858532	11918531	60000		4469271	4477610	8340
12659191	12667190	8000		4527850	4529270	1421
16539593	16599592	60000		11858532	11878065	19534
18128699	18189698	61000		11912828	11918531	5704
18777490	18848489	71000		16539593	16541769	2177
21706914	21756913	50000		16556585	16599592	43008
22220944	22394943	174000		18189031	18189698	668
23409944	23459943	50000		18845620	18848489	2870
36527797	36627796	100000		21706914	21716592	9679
36962067	37062066	100000		22220944	22221235	292
46063347	46163346	100000		23459912	23459943	32
49166909	49216908	50000		36621626	36627796	6171
49351015	49401014	50000		37060141	37062066	1926
52129007	52192006	63000		46162270	46163346	1077
56576231	56716230	140000		56576231	56580128	3898
56891294	56941293	50000		56713556	56716230	2675
57934008	57983007	49000		56891294	56891409	116
63557161	63623160	66000		56931900	56941293	9394
65001643	65031642	30000		63614672	63623160	8489
66012703	66019702	7000		66498071	66502981	4911
66188542	66288541	100000		69457735	69462128	4394
66452982	66502981	50000		69506620	69538734	32115
69457735	69538734	81000			Total	269176
87340086	87370085	30000
90844699	91744698	900000
	Total	3620000
