# Supplementary material for: Analysis of the Mouse Y Chromosome by Single-Molecule Sequencing With Y Chromosome Enrichment
Source: Front Genet. 2020 May 7;11:406. doi: 10.3389/fgene.2020.00406 (PMC7221202; doi:10.3389/fgene.2020.00406)
Supplement: TABLE S4 — Summary of the similarities between the sequences created using all the reads and the reads mapped to the Y chromosome alone with LR_gapcloser. The sequences at 21 corresponding positions were compared using BLAST (https://blast.ncbi.nlm.nih.gov/Blast.cgi). At most positions, the sequences showed high similarity. [file Table_4.XLSX]

## Sheet: Sheet1
all_read_gapclosed				Y_reads_gapclosed					BLAST results
start (bp)	end (bp)	filled length (bp)		start (bp)	end (bp)	filled length (bp)			Max Score	Total Score	Query Cover	E value	Per. Ident	Remarks
96412	110000	13589		88949	110000	21052			17553	19263	0.99	0	0.9007
363558	368103	4546		363558	368538	4981			5472	5472	0.99	0	0.8897
576907	663557	86651		592545	663557	71013			37024	1024000	0.85	0	0.9912
2939417	2940255	839		2939417	2941696	2280			22	43.1	0.02	0.82	0.9286	blastn
4469271	4477710	8440		4469271	4477610	8340			15041	15563	0.98	0	1
4527950	4529270	1321		4527850	4529270	1421			2383	2406	1	0	1
11858532	11889503	30972		11858532	11878065	19534			10465	105000	0.71	0	0.9896
11913028	11918531	5504		11912828	11918531	5704			9927	10320	1	0	1
16539593	16541098	1506		16539593	16541769	2177			1058	1079	0.92	0	0.7929
16548870	16599592	50723		16556585	16599592	43008			32896	277000	0.93	0	0.9366
18189031	18189698	668		18189031	18189698	668			1205	1205	1	0	1
18845620	18848489	2870		18845620	18848489	2870			5176	5318	1	0	1
21706914	21707989	1076		21706914	21716592	9679			1327	1327	0.97	0	0.8972
37061480	37062066	587		37060141	37062066	1926			763	763	0.99	0	0.9013
46154375	46163346	8972		46162270	46163346	1077			1173	1173	0.12	0	0.8672
56576231	56582456	6226		56576231	56580128	3898			5325	5325	0.63	0	0.9155
56708324	56716230	7907		56713556	56716230	2675			2342	2342	0.33	0	0.8335
56931900	56941293	9394		56931900	56941293	9394			17348	17348	1	0	1
63612125	63623160	11036		63614672	63623160	8489			10549	10549	0.76	0	0.8957
66498576	66502981	4406		66498071	66502981	4911			5406	5406	0.99	0	0.8911
69526431	69538734	12304		69506620	69538734	32115			477	477	0.05	7e-136	0.8077
