# Supplementary material for: Analysis of the Mouse Y Chromosome by Single-Molecule Sequencing With Y Chromosome Enrichment
Source: Front Genet. 2020 May 7;11:406. doi: 10.3389/fgene.2020.00406 (PMC7221202; doi:10.3389/fgene.2020.00406)
Supplement: TABLE S5 — Summary of the similarities between the newly created sequence and the mouse MSY sequence from Soh et al. The sequences at 10 corresponding regions were compared using BLAST. At most positions, the sequences showed high similarity. [file Table_5.XLSX]

## Sheet: Sheet1
newly created regions of the Y chromosome				Corresponding regions from Soh et al.			BLAST results
start (bp)	end (bp)	filled length (bp)		start (bp)	end (bp)		Max Score	Total Score	Query Cover	E value	Per. Ident
18128699	18131186	2488		17399692	17402179		1736	1885	0.62	0	0.9143
18189031	18189698	668		17459947	17460614		1022	1022	0.95	0	0.9515
18777490	18778125	636		18048398	18049033		743	743	0.95	0	0.8873
18845620	18848489	2870		18116458	18119327		4066	4174	1	0	0.9251
21706914	21707989	1076		20977758	20978833		1628	1628	0.98	0	0.9432
46063347	46064211	865		45035748	45036612		686	686	0.92	0	0.8284
46154375	46163346	8972		45176027	45184998		4577	4642	0.36	0	0.9248
63612125	63623160	11036		62308351	62319386		16668	16668	0.98	0	0.9428
66012703	66013383	681		64707892	64708572		758	758	0.95	0	0.879
66498576	66502981	4406		65237204	65241609		6514	6514	0.99	0	0.9357
