# Supplementary material for: Analysis of the Mouse Y Chromosome by Single-Molecule Sequencing With Y Chromosome Enrichment
Source: Front Genet. 2020 May 7;11:406. doi: 10.3389/fgene.2020.00406 (PMC7221202; doi:10.3389/fgene.2020.00406)
Supplement: TABLE S6 — Summary of the reads that mapped to the newly created genome using all the available reads with LR_Gapcloser. The reads of the MinION sequencing were mapped to the genome, replacing the Y chromosome from the reference genome with the newly created Y chromosome built using LR_Gapcloser. [file Table_6.XLSX]

## Sheet: raw reads
chromosome	number of reads	sum_len (bp)	min_len (bp)	avg_len (bp)	standard deviation	N50 (bp)	max_len (bp)	fold coverage (x)
chr1	137373	271651619	41	1977.5	3196.8	3556	79189	1.38972
chr2	159575	269798915	51	1690.7	2956.56	3510	96114	1.48149
chr3	112490	216803592	46	1927.3	3000.49	3522	85871	1.35469
chr4	94130	167972583	46	1784.5	2832.77	3461	77896	1.07325
chr5	96199	179418292	58	1865.1	2650.02	3499	81513	1.18167
chr6	87796	155502239	57	1771.2	2733.12	3427	62060	1.03851
chr7	81827	138988289	59	1698.6	2511.6	3247	80729	0.95563
chr8	78265	146360344	39	1870.1	2880.54	3504	77922	1.13106
chr9	394475	1809005146	53	4585.9	6260.38	9785	115796	14.5191
chr10	82012	150284638	35	1832.5	2537.09	3472	75705	1.14989
chr11	109633	249314818	51	2274.1	3462.44	4547	70070	2.04218
chr12	81655	147867474	62	1810.9	2659.76	3448	58701	1.23091
chr13	128729	313035214	55	2431.7	2255.42	3521	92246	2.59949
chr14	80218	146948815	44	1831.9	2616.94	3478	73694	1.17651
chr15	570107	2041054203	44	3580.1	5013.28	7610	119870	19.6173
chr16	413806	1466857781	56	3544.8	4645.18	7165	97974	14.9363
chr17	1176682	4307899337	58	3661.1	5234.19	7977	106564	45.3524
chr18	776704	2791963136	52	3594.6	5051.35	7200	118594	30.7815
chr19	144973	327537831	45	2259.3	3504.1	4331	94879	5.33175
chrX	76057	181680194	73	2388.7	3450.96	3954	78890	1.06226
All-read_gapclosed_chrY	381234	1562624278	67	4098.9	5621.45	8079	192710	17.0323
chrM	26911	48946311	102	1818.8	2162.15	3154	30124	3003.03

## Sheet: flye assembly
chromosome	number of reads	sum_len (bp)	min_len (bp)	avg_len (bp)	standard deviation	N50 (bp)	max_len (bp)	coverage (%)
chr1	13	127947	256	9842.1	19930.7	76344	76344	0.0654554
chr2	188	200889	71	1068.6	5097.35	8933	66850	0.11031
chr3	6	40816	164	6802.7	6345.2	7836	19510	0.0255037
chr4	14	286389	675	20456.4	16673.4	36852	44689	0.182987
chr5	12	219799	663	18316.6	12225.5	23926	48483	0.144762
chr6	6	41405	405	6900.8	7196.23	11258	20108	0.0276519
chr7	15	178755	420	11917	11324.3	22825	42103	0.122905
chr8	7	139630	183	19947.1	41665.2	121842	121842	0.107905
chr9	853	3232612	75	3789.7	5674.02	8334	67628	2.59449
chr10	6	10670	412	1778.3	1423.4	2095	4691	0.00816405
chr11	14	161056	697	11504	20750.5	80759	80759	0.131924
chr12	13	278012	108	21385.5	29420.8	46752	107042	0.231428
chr13	11	103294	391	9390.4	14456.7	21357	51627	0.0857769
chr14	20	185303	70	9265.1	22828.8	69078	84998	0.148358
chr15	217	98198256	422	452526	754581	1371947	4396931	94.3818
chr16	350	92387434	125	263964	322986	528130	1927532	94.0734
chr17	356	90043482	276	252931	877947	3088147	7553786	94.7953
chr18	137	87198419	533	636485	1.15355e+06	1716556	8543528	96.1366
chr19	87	2926567	728	33638.7	34741.4	64763	177129	4.76395
chrX	36	756315	386	21008.8	19732.4	31160	75439	0.442209
All-read_gapclosed_chrY	230	3036018	150	13200.1	26321.5	46322	213876	3.3092
chrM	3	14941	889	4980.3	3207.35	8722	8722	91.6682
