# Supplementary material for: Analysis of the Mouse Y Chromosome by Single-Molecule Sequencing With Y Chromosome Enrichment
Source: Front Genet. 2020 May 7;11:406. doi: 10.3389/fgene.2020.00406 (PMC7221202; doi:10.3389/fgene.2020.00406)
Supplement: TABLE S7 — Summary of the reads that mapped to the newly created genome using the reads that only mapped to the Y chromosome of GRCm38.p6 with LR_Gapcloser. The new Y chromosome was created by LR-Capcloser using only the reads mapped to just the Y chromosome of GRCm38.p6. The whole reads were also mapped against a second new genome. [file Table_7.XLSX]

## Sheet: raw reads
chromosome	number of reads	sum_len (bp)	min_len (bp)	avg_len (bp)	standard deviation	N50 (bp)	max_len (bp)	fold coverage (x)
chr1	137578	272292539	51	1979.2	3199.99	3556	79189	1.393
chr2	159699	269836822	51	1689.7	2955.47	3508	96114	1.4817
chr3	112475	216832000	46	1927.8	3002.73	3522	85871	1.35486
chr4	94236	168032618	46	1783.1	2824.79	3459	77896	1.07364
chr5	96274	179485825	58	1864.3	2645.33	3499	81513	1.18211
chr6	87847	155457309	57	1769.6	2725.2	3425	62060	1.03821
chr7	81816	139036689	59	1699.4	2509.27	3250	80729	0.955963
chr8	78288	146383362	39	1869.8	2888.87	3504	77922	1.13124
chr9	394548	1809189070	53	4585.5	6260.07	9785	115796	14.5205
chr10	82086	150480172	35	1833.2	2540.15	3473	75705	1.15138
chr11	109670	249237751	51	2272.6	3460.97	4545	70070	2.04155
chr12	81671	147762558	35	1809.2	2660.48	3446	58701	1.23003
chr13	128823	313255840	55	2431.7	2256.1	3521	92246	2.60133
chr14	80206	146840785	44	1830.8	2618.37	3478	73694	1.17565
chr15	570140	2041110400	41	3580	5013.43	7610	119870	19.6178
chr16	413867	1467112606	56	3544.9	4646.16	7167	97974	14.9389
chr17	1176599	4307793572	58	3661.2	5234.23	7977	106564	45.3513
chr18	776759	2792171213	52	3594.6	5051.15	7200	118594	30.7838
chr19	144961	327313011	45	2257.9	3500.27	4327	94879	5.32809
chrX	76483	185349125	73	2423.4	3550.48	4046	78890	1.08371
chrY-reads_gapclosed_chrY	380412	1557762517	67	4094.9	5614.6	8073	192710	16.9793
chrM	26932	48949639	119	1817.5	2161.72	3154	30124	3003.23

## Sheet: flye assembly
chromosome	number of reads	sum_len (bp)	min_len (bp)	avg_len (bp)	standard deviation	N50 (bp)	max_len (bp)	coverage (%)
chr1	13	127947	256	9842.1	19930.7	76344	76344	0.0654554
chr2	188	200889	71	1068.6	5097.35	8933	66850	0.11031
chr3	6	40816	164	6802.7	6345.2	7836	19510	0.0255037
chr4	14	286389	675	20456.4	16673.4	36852	44689	0.182987
chr5	12	219799	663	18316.6	12225.5	23926	48483	0.144762
chr6	6	41405	405	6900.8	7196.23	11258	20108	0.0276519
chr7	15	178755	420	11917	11324.3	22825	42103	0.122905
chr8	7	139630	183	19947.1	41665.2	121842	121842	0.107905
chr9	853	3232612	75	3789.7	5674.02	8334	67628	2.59449
chr10	6	10670	412	1778.3	1423.4	2095	4691	0.00816405
chr11	14	161056	697	11504	20750.5	80759	80759	0.131924
chr12	13	278012	108	21385.5	29420.8	46752	107042	0.231428
chr13	11	103294	391	9390.4	14456.7	21357	51627	0.0857769
chr14	20	185303	70	9265.1	22828.8	69078	84998	0.148358
chr15	217	98198256	422	452526	754581	1371947	4396931	94.3818
chr16	350	92387434	125	263964	322986	528130	1927532	94.0734
chr17	356	90043482	276	252931	877947	3088147	7553786	94.7953
chr18	137	87198419	533	636485	1.15355e+06	1716556	8543528	96.1366
chr19	87	2926567	728	33638.7	34741.4	64763	177129	4.76395
chrX	36	756315	386	21008.8	19732.4	31160	75439	0.442209
chrY-reads_gapclosed_chrY	230	3036018	150	13200.1	26321.5	46322	213876	3.3092
chrM	3	14941	889	4980.3	3207.35	8722	8722	91.6682
